# Supplementary material for: Clinical Factors Associated with Inappropriate Antibiotic Use in Children with Acute Bronchiolitis
Source: Children (Basel). 2025 Sep 26;12(10):1303. doi: 10.3390/children12101303 (PMC12564678; doi:10.3390/children12101303)
Supplement: Supplementary file 1 [file children-12-01303-s001.zip]

Archive with 1 entries (1 files):
- children-3864390-supplementary.pdf
